# Supplementary material for: Genetic Evidence Links Gestational Diabetes Mellitus to Increased ER‐Negative Breast Cancer Risk Through a Mendelian Randomization Analysis
Source: Int J Endocrinol. 2026 Apr 28;2026:7371037. doi: 10.1155/ije/7371037 (PMC13122568; doi:10.1155/ije/7371037)
Supplement: Supplementary file 1 — Supporting Information Additional supporting information can be found online in the Supporting Information section. [file IJE-2026-7371037-s001.zip]

Archive with 13 entries (13 files):
- Figuer S1C.pdf
- Figuer S2C.pdf
- Figuer S3C.pdf
- Figure S1A.pdf
- Figure S1B.pdf
- Figure S1D.pdf
- Figure S2A.pdf
- Figure S2B.pdf
- Figure S2D.pdf
- Figure S3A.pdf
- Figure S3B.pdf
- Figure S3D.pdf
- Supplementary Tables.xlsx
