# Supplementary material for: Genetic Evidence Links Gestational Diabetes Mellitus to Increased ER‐Negative Breast Cancer Risk Through a Mendelian Randomization Analysis
Source: Int J Endocrinol. 2026 Apr 28;2026:7371037. doi: 10.1155/ije/7371037 (PMC13122568; doi:10.1155/ije/7371037)
Supplement: Supplementary file 1 — Supporting Information Additional supporting information can be found online in the Supporting Information section. [file IJE-2026-7371037-s001.zip › Supplementary Tables.xlsx]

## Sheet: S1
Table S1. Detailed characteristics of the GWAS datasets used in the Mendelian randomization analysis.
Name of disease	GWAS ID/Links	Sample size（case/control）
Gestational diabetes	finn-b-GEST_DIABETES	123579
Breast cancer	https://bcac.ccge.medschl.cam.ac.uk/bcacdata/oncoarBreast cancery/oncoarBreast cancery-and-combined-summary-result/gwas-summary-results-breast-cancer-risk-2017/	76,192/63,082
estrogen-receptor-negative breast cancer	https://bcac.ccge.medschl.cam.ac.uk/bcacdata/oncoarBreast cancery/oncoarBreast cancery-and-combined-summary-result/gwas-summary-results-er-negative-breast-cancer-risk-2017/	14,135/58,126
ER+ Breast cancer	ieu-a-1127	175475
Type 2 diabetes (combined definition)	finn-b-T2D	29,193 / 182,573
Fasting blood insulin	ebi-a-GCST005185	51.75
Body mass index (BMI)	ebi-a-GCST90013974	407.609

## Sheet: S2
Table S2. Characteristics of the genetic instrumental variables associated with gestational diabetes mellitus (exposure) used in the forward Mendelian randomization analysis.
chr.exp	pos.exp	beta.exp	se.exp	pval.exp	SNP	effect_allele.exp	other_allele.exp	eaf.exp	exposure	r2	F_value
2	27741237	0.1195	0.0211	1.392e-08	rs780094	C	T	0.6441	Gestational diabetes	0.000259485751520136	32.0747936675435
3	149448376	0.2457	0.0485	4.10299e-07	rs112512273	T	C	0.04748	Gestational diabetes	0.000207630895405917	25.6637317451787
5	95674266	-0.1136	0.0215	1.18599e-07	rs10040098	T	C	0.3275	Gestational diabetes	0.000225858773817044	27.9172550489826
6	32668411	0.2105	0.0308	7.94145e-12	rs9275373	A	G	0.1218	Gestational diabetes	0.00037782785368043	46.7084804391796
6	19452664	-0.2283	0.0406	1.84599e-08	rs9295438	C	T	0.9245	Gestational diabetes	0.000255802021153776	31.6193346578331
6	20679709	0.1144	0.0213	7.39707e-08	rs7756992	G	A	0.3326	Gestational diabetes	0.000233370954179706	28.8460142265299
10	114785424	0.2103	0.0257	2.95801e-16	rs7074440	A	G	0.193	Gestational diabetes	0.000541542280623641	66.9584312341853
11	92708710	0.3598	0.0212	1.83485e-64	rs10830963	G	C	0.3578	Gestational diabetes	0.0023253848662909	288.033875236083

## Sheet: S3
Table S3. Characteristics of the genetic instrumental variables associated with breast cancer and its subtypes (exposures) used in the reverse Mendelian randomization analysis.
SNP	chr.exp	pos.exp	effect_allele.exp	other_allele.exp	eaf.exp	beta.exp	se.exp	pval.exp	exposure	r2	F_value
rs6721996	2	217909463	G	A	0.499	0.1371	0.0173	2.425e-15	Breast cancer	0.00045073	62.8024
rs487930	3	27330335	C	A	0.5267	-0.1227	0.0175	2.269e-12	Breast cancer	0.00035285	49.1594
rs1910020	5	56026500	T	C	0.7179	0.1461	0.0193	3.388e-14	Breast cancer	0.00041128	57.3033
rs9371545	6	151969740	G	A	0.0712	-0.2775	0.0339	2.464e-16	Breast cancer	0.000480892	67.007
rs72658071	8	76305785	A	T	0.0866	-0.1811	0.031	5.308e-09	Breast cancer	0.000244984	34.1277
rs9693995	8	128368513	C	T	0.5572	0.1244	0.0176	1.386e-12	Breast cancer	0.000358583	49.9585
rs548980	9	110886840	C	T	0.6274	-0.0984	0.018	4.953e-08	Breast cancer	0.000214527	29.884
rs10995181	10	64268659	T	A	0.1465	0.1615	0.0257	3.481e-10	Breast cancer	0.000283456	39.4887
rs719338	10	80851257	G	T	0.6131	0.107	0.0178	1.813e-09	Breast cancer	0.000259385	36.1344
rs11599804	10	123340664	G	A	0.4087	-0.2327	0.0178	7.28e-39	Breast cancer	0.0012256	170.902
rs78540526	11	69331418	C	T	0.0727	-0.3033	0.0331	5.737e-20	Breast cancer	0.0006025	83.962
rs11049273	12	28160978	G	A	0.0979	0.2394	0.0312	1.674e-14	Breast cancer	0.000422557	58.8753
rs10483813	14	69031284	T	A	0.238	0.1427	0.0208	7.494e-12	Breast cancer	0.000337835	47.0668
rs3095602	16	52580500	G	A	0.2753	-0.2281	0.0197	3.774e-31	Breast cancer	0.000961679	134.064
rs9933302	16	80641931	T	C	0.2212	-0.1303	0.0215	1.391e-09	Breast cancer	0.00026365	36.7287
rs527616	18	24337424	C	G	0.6279	-0.1066	0.0189	1.594e-08	Breast cancer	0.000228361	31.8115
rs132289	22	29551872	A	G	0.9819	0.5564	0.0781	1.041e-12	Breast cancer	0.000364287	50.7535
rs9610673	22	37619062	T	G	0.417	0.1081	0.0198	4.454e-08	Breast cancer	0.000213973	29.8068
rs6742983	2	4069782	T	A	0.7814	0.1024	0.0223	4.263e-06	ER- Breast cancer	0.000291716	21.0852
rs144804416	3	46861400	T	G	0.0439	0.2145	0.0454	2.331e-06	ER- Breast cancer	0.00030882	22.3219
rs79873661	4	99929694	C	T	0.0264	-0.2774	0.0594	3.058e-06	ER- Breast cancer	0.000301721	21.8086
rs2242652	5	1280028	A	G	0.2084	0.1933	0.0229	2.983e-17	ER- Breast cancer	0.000985056	71.2493
rs6557032	5	97443858	C	T	0.6815	-0.1008	0.0203	6.866e-07	ER- Breast cancer	0.000341096	24.6557
rs370423290	6	81202428	T	C	0.0353	-0.2956	0.0611	1.288e-06	ER- Breast cancer	0.000323804	23.4053
rs9391087	6	104077204	T	C	0.5776	0.0861	0.0186	3.738e-06	ER- Breast cancer	0.000296447	21.4273
rs11155804	6	151946152	A	T	0.3617	0.1459	0.0191	2.103e-14	ER- Breast cancer	0.000806844	58.3488
rs6585204	10	114783586	G	C	0.4744	0.0853	0.0185	4.05e-06	ER- Breast cancer	0.000294119	21.259
rs141379009	11	108149207	G	T	0.0222	-0.3192	0.0629	3.948e-07	ER- Breast cancer	0.000356259	25.7521
rs805510	12	28139846	C	T	0.8888	0.174	0.0293	2.736e-09	ER- Breast cancer	0.000487806	35.2656
rs927683	13	73954561	C	T	0.7625	0.1167	0.0218	8.499e-08	ER- Breast cancer	0.000396417	28.6561
rs117340695	16	321626	T	C	0.0524	0.2667	0.053	4.831e-07	ER- Breast cancer	0.000350298	25.3211
rs9929482	16	17472691	C	T	0.6129	-0.0916	0.0195	2.662e-06	ER- Breast cancer	0.000305271	22.0653
rs2967998	16	33400465	G	A	0.5921	0.1284	0.0281	4.932e-06	ER- Breast cancer	0.00028886	20.8788
rs78258274	16	89042301	C	G	0.1085	-0.1517	0.0322	2.473e-06	ER- Breast cancer	0.000307059	22.1946
rs627345	17	41714118	G	A	0.0383	-0.2377	0.05	1.981e-06	ER- Breast cancer	0.000312665	22.5999
rs28716759	17	47197009	G	A	0.2499	0.0999	0.0214	3.065e-06	ER- Breast cancer	0.000301487	21.7917
rs2363956	19	17394124	G	T	0.4979	-0.1571	0.0184	1.658e-17	ER- Breast cancer	0.0010078	72.8962
rs73143794	20	54843394	A	C	0.0603	0.2467	0.0511	1.38e-06	ER- Breast cancer	0.000322443	23.3069
rs17035305	1	10616505	A	C	0.3146	-0.0436	0.0079	4.14601e-08	ER+ Breast cancer	0.000173551	30.4589
rs2992756	1	18807339	C	T	0.5202	-0.0608	0.0076	9.92659e-16	ER+ Breast cancer	0.000364591	63.9993
rs1707302	1	46600917	G	A	0.664	0.0466	0.0078	2.746e-09	ER+ Breast cancer	0.000203366	35.6926
rs17426269	1	88156923	A	G	0.1488	0.0576	0.0103	1.88499e-08	ER+ Breast cancer	0.000178188	31.2727
rs35273427	1	120436751	C	T	0.0599	0.0937	0.016	4.87001e-09	ER+ Breast cancer	0.000195407	34.2953
rs115532124	1	120760530	A	G	0.4797	-0.0753	0.011	6.61455e-12	ER+ Breast cancer	0.000266977	46.8597
rs11249433	1	121280613	G	A	0.4029	0.123	0.0077	4.73042e-58	ER+ Breast cancer	0.00145205	255.167
rs35353761	1	145661932	G	A	0.2251	-0.06	0.01	1.74301e-09	ER+ Breast cancer	0.000205115	35.9996
rs11205277	1	149892872	G	A	0.4308	0.0562	0.0075	8.37915e-14	ER+ Breast cancer	0.000319886	56.1494
rs4971059	1	155148781	A	G	0.3636	0.0519	0.0077	1.26503e-11	ER+ Breast cancer	0.000258837	45.4306
rs35383942	1	201437832	T	C	0.0561	0.0918	0.0164	2.33297e-08	ER+ Breast cancer	0.000178527	31.3323
rs11117758	1	217220574	A	G	0.2082	-0.05	0.0091	4.06004e-08	ER+ Breast cancer	0.000172015	30.1892
rs72755295	1	242034263	G	A	0.0311	0.1481	0.0208	1.08293e-12	ER+ Breast cancer	0.00028883	50.6966
rs4076654	2	121155824	T	A	0.3654	-0.0595	0.0079	4.16294e-14	ER+ Breast cancer	0.000323165	56.725
rs12711947	2	121244272	C	T	0.8983	0.0864	0.0124	3.41271e-12	ER+ Breast cancer	0.000276598	48.5489
rs2016394	2	172972971	A	G	0.4753	-0.0603	0.0074	3.21884e-16	ER+ Breast cancer	0.000378261	66.3997
rs3769821	2	202123430	T	C	0.6678	-0.0545	0.0078	2.09411e-12	ER+ Breast cancer	0.000278143	48.8201
rs4442975	2	217920769	T	G	0.5018	-0.1482	0.0073	6.64967e-91	ER+ Breast cancer	0.00234324	412.141
rs11693806	2	218292158	G	C	0.7285	-0.0722	0.0083	3.27567e-18	ER+ Breast cancer	0.000431038	75.6682
rs6762558	3	4742251	G	A	0.3868	0.0618	0.0076	3.1798e-16	ER+ Breast cancer	0.000376679	66.1218
rs490706	3	27330615	A	G	0.5247	0.1148	0.0074	3.27869e-54	ER+ Breast cancer	0.00136965	240.666
rs17838698	3	30684907	T	C	0.2978	0.0624	0.008	5.78362e-15	ER+ Breast cancer	0.000346596	60.8393
rs56387622	3	46888198	C	T	0.1012	-0.0991	0.0127	5.27716e-15	ER+ Breast cancer	0.000346876	60.8884
rs3821902	3	63941697	G	T	0.1357	0.0589	0.0106	3.179e-08	ER+ Breast cancer	0.000175925	30.8755
rs62247166	3	71532738	T	C	0.475	-0.0406	0.0074	3.91598e-08	ER+ Breast cancer	0.000171514	30.1012
rs4361315	3	99687273	A	G	0.7316	-0.0547	0.0087	2.58702e-10	ER+ Breast cancer	0.000225228	39.5304
rs7650602	3	141147414	C	T	0.4421	0.0571	0.0075	2.26882e-14	ER+ Breast cancer	0.000330211	57.9622
rs4894562	3	172283173	A	G	0.2171	0.0519	0.0089	4.57004e-09	ER+ Breast cancer	0.000193756	34.0055
rs6815814	4	38816338	C	A	0.2543	0.055	0.0086	1.59302e-10	ER+ Breast cancer	0.00023303	40.9
rs17617028	4	106064683	A	G	0.2265	0.0569	0.0087	7.64364e-11	ER+ Breast cancer	0.000243705	42.7741
rs7697216	4	175828036	C	T	0.882	0.1338	0.0118	6.06317e-30	ER+ Breast cancer	0.000732175	128.571
rs2735846	5	1299379	G	C	0.5039	-0.0445	0.0075	3.53297e-09	ER+ Breast cancer	0.000200583	35.204
rs11133838	5	16254310	G	A	0.5841	-0.0415	0.0075	2.82898e-08	ER+ Breast cancer	0.000174455	30.6174
rs10941679	5	44706498	G	A	0.2511	0.1563	0.0084	8.26799e-78	ER+ Breast cancer	0.00196919	346.222
rs889310	5	55965167	T	C	0.5601	0.0462	0.0078	3.74197e-09	ER+ Breast cancer	0.000199891	35.0824
rs62355902	5	56053723	T	A	0.1587	0.2032	0.0098	2.88005e-96	ER+ Breast cancer	0.00244409	429.923
rs4703870	5	81492643	A	G	0.7537	0.0613	0.0088	3.31818e-12	ER+ Breast cancer	0.000276452	48.5233
rs12110303	5	90662839	T	G	0.16	-0.074	0.0107	4.79623e-12	ER+ Breast cancer	0.000272497	47.829
rs56083805	5	132442263	C	T	0.2422	-0.0595	0.0091	7.00487e-11	ER+ Breast cancer	0.000243574	42.751
rs1432679	5	158244083	T	C	0.5669	-0.0695	0.0074	5.77431e-21	ER+ Breast cancer	0.000502427	88.2066
rs7729559	5	169568846	T	C	0.2217	0.057	0.0088	9.31108e-11	ER+ Breast cancer	0.000239037	41.9546
rs418053	6	13713366	C	G	0.5682	-0.0524	0.0075	2.28402e-12	ER+ Breast cancer	0.000278102	48.813
rs34196306	6	27425644	C	G	0.0833	-0.0889	0.015	2.99399e-09	ER+ Breast cancer	0.000200133	35.125
rs1361549	6	82287685	A	G	0.4191	-0.0451	0.0075	1.55901e-09	ER+ Breast cancer	0.000206028	36.1598
rs60954078	6	151955914	G	A	0.0701	0.1392	0.014	2.21309e-23	ER+ Breast cancer	0.00056307	98.8593
rs6904031	6	152055978	T	A	0.0647	0.1107	0.0148	6.66807e-14	ER+ Breast cancer	0.000318726	55.9457
rs17268829	7	94113799	C	T	0.2796	0.0517	0.0082	2.40099e-10	ER+ Breast cancer	0.000226485	39.751
rs71559437	7	101552440	A	G	0.1214	-0.0794	0.0119	2.79319e-11	ER+ Breast cancer	0.000253642	44.5187
rs12703654	7	139954640	A	C	0.4491	0.0587	0.0077	3.10313e-14	ER+ Breast cancer	0.000331082	58.1152
rs62485509	7	144048902	T	G	0.2289	-0.053	0.0094	1.59599e-08	ER+ Breast cancer	0.000181135	31.79
rs310302	8	23647494	A	G	0.4023	0.0444	0.0075	3.63103e-09	ER+ Breast cancer	0.000199683	35.046
rs7463114	8	29507094	C	T	0.6757	-0.0684	0.0078	2.43501e-18	ER+ Breast cancer	0.000438044	76.8985
rs4286946	8	36849946	G	C	0.1742	-0.0748	0.0099	4.90569e-14	ER+ Breast cancer	0.000325219	57.0858
rs6472903	8	76230301	T	G	0.8265	0.0784	0.0099	2.01002e-15	ER+ Breast cancer	0.000357266	62.7129
rs72658071	8	76305785	T	A	0.0873	0.1187	0.0128	1.37214e-20	ER+ Breast cancer	0.000489839	85.9957
rs16867692	8	102430331	G	A	0.197	0.0576	0.0096	2.09899e-09	ER+ Breast cancer	0.000205115	35.9996
rs2957449	8	106357736	C	T	0.5331	0.0475	0.0076	5.23697e-10	ER+ Breast cancer	0.000222561	39.0621
rs13267382	8	117209548	G	A	0.6478	-0.0427	0.0077	2.93299e-08	ER+ Breast cancer	0.00017522	30.7517
rs12550713	8	128370949	G	C	0.3991	0.1093	0.0075	2.9902e-48	ER+ Breast cancer	0.00120886	212.38
rs7017073	8	129204262	C	T	0.2114	0.0628	0.0089	1.77215e-12	ER+ Breast cancer	0.000283662	49.7891
rs3217992	9	22003223	T	C	0.3749	-0.0576	0.0076	4.59621e-14	ER+ Breast cancer	0.000327235	57.4398
rs10978911	9	110306944	C	G	0.1364	0.0978	0.0107	6.59781e-20	ER+ Breast cancer	0.00047587	83.5421
rs7862747	9	110892899	A	C	0.6224	0.1237	0.0077	3.35738e-58	ER+ Breast cancer	0.0014686	258.079
rs811458	9	119405271	C	T	0.6879	0.0511	0.008	1.72401e-10	ER+ Breast cancer	0.000232459	40.7997
rs10828249	10	21824727	A	G	0.358	0.0726	0.0077	6.72357e-21	ER+ Breast cancer	0.000506357	88.8969
rs2009607	10	21978590	T	A	0.0453	0.1165	0.0202	8.46993e-09	ER+ Breast cancer	0.000189518	33.2617
rs10995201	10	64299890	G	A	0.1591	-0.1379	0.0105	1.11506e-39	ER+ Breast cancer	0.000981992	172.482
rs946008	10	80852928	T	C	0.495	-0.0861	0.0077	8.91046e-29	ER+ Breast cancer	0.000712033	125.032
rs4980029	10	80886726	G	A	0.163	0.0759	0.0098	1.24108e-14	ER+ Breast cancer	0.000341718	59.9828
rs4918816	10	115161864	T	C	0.2604	0.0564	0.0084	1.54099e-11	ER+ Breast cancer	0.000256846	45.0811
rs9421410	10	123095209	A	G	0.3274	-0.0599	0.008	6.03115e-14	ER+ Breast cancer	0.000319389	56.062
rs4752569	10	123331690	T	A	0.4866	0.2298	0.0076	1e-200	ER+ Breast cancer	0.00518323	914.256
rs2461201	10	123799214	T	C	0.3483	0.0473	0.0078	1.67201e-09	ER+ Breast cancer	0.000209521	36.7729
rs688601	11	1891284	A	T	0.5503	-0.0832	0.0074	1.88582e-29	ER+ Breast cancer	0.000719872	126.409
rs10896047	11	65572431	A	G	0.4858	-0.0493	0.0074	2.319e-11	ER+ Breast cancer	0.000252875	44.3839
rs78540526	11	69331418	T	C	0.0759	0.3277	0.0132	1.02094e-136	ER+ Breast cancer	0.00349999	616.311
rs11822830	11	129461016	G	A	0.5961	0.0445	0.0075	3.33204e-09	ER+ Breast cancer	0.000200583	35.204
rs11571818	13	32968810	C	T	0.0081	0.239	0.0397	1.69001e-09	ER+ Breast cancer	0.000206495	36.2418
rs7149262	14	37136545	A	C	0.2113	-0.0804	0.0091	1.45412e-18	ER+ Breast cancer	0.000444653	78.0592
rs2253012	14	37228504	T	C	0.432	0.0511	0.0078	5.19159e-11	ER+ Breast cancer	0.000244529	42.9188
rs28649231	14	68423215	A	G	0.1907	0.0651	0.0095	8.80035e-12	ER+ Breast cancer	0.000267537	46.958
rs11624164	14	68986157	T	C	0.2552	-0.1037	0.0086	1.38484e-33	ER+ Breast cancer	0.000827915	145.397
rs7153397	14	91742924	T	C	0.6952	0.0536	0.0081	3.3597e-11	ER+ Breast cancer	0.00024948	43.7879
rs80046058	14	91888486	T	A	0.2372	-0.0498	0.0088	1.45001e-08	ER+ Breast cancer	0.000182473	32.0249
rs6938	15	75136261	G	C	0.6545	0.0446	0.0081	3.71997e-08	ER+ Breast cancer	0.000172747	30.3176
rs78029804	15	91538920	T	C	0.134	-0.076	0.011	4.56983e-12	ER+ Breast cancer	0.000271962	47.735
rs4784227	16	52599188	T	C	0.2385	0.2296	0.0084	3.92645e-164	ER+ Breast cancer	0.0042396	747.103
rs62048402	16	53803223	A	G	0.4164	-0.0593	0.0075	2.15675e-15	ER+ Breast cancer	0.000356137	62.5147
rs7500067	16	80648296	G	A	0.2301	0.0819	0.0086	2.25892e-21	ER+ Breast cancer	0.000516572	90.6914
rs7223535	17	29211667	A	G	0.268	-0.0463	0.0084	3.19602e-08	ER+ Breast cancer	0.000173106	30.3807
rs1812715	17	53174966	G	A	0.6943	0.0908	0.0081	2.66379e-29	ER+ Breast cancer	0.000715609	125.66
rs521667	18	24338479	C	A	0.6342	0.0482	0.0078	5.868e-10	ER+ Breast cancer	0.000217568	38.1856
rs170801	18	24500899	A	C	0.2812	-0.0794	0.0084	2.9902e-21	ER+ Breast cancer	0.000508916	89.3465
rs9954058	18	42411803	C	G	0.0718	-0.1057	0.0147	6.06178e-13	ER+ Breast cancer	0.000294559	51.7024
rs9952980	18	42888797	C	T	0.3499	-0.0549	0.0078	1.48013e-12	ER+ Breast cancer	0.000282239	49.5394
rs8105994	19	18593553	C	T	0.3454	-0.0768	0.0078	8.65167e-23	ER+ Breast cancer	0.000552177	96.9456
rs1685191	19	44283232	T	C	0.5677	-0.0635	0.0077	1.523e-16	ER+ Breast cancer	0.00038742	68.0082
rs10423928	19	46182304	A	T	0.2138	0.0557	0.0095	5.09096e-09	ER+ Breast cancer	0.000195868	34.3762
rs12481286	20	52287610	T	G	0.2405	0.0507	0.0091	2.79499e-08	ER+ Breast cancer	0.000176865	31.0405
rs6062356	20	62879331	G	T	0.1493	0.0564	0.0103	4.12895e-08	ER+ Breast cancer	0.000170842	29.9833
rs7280197	21	16415732	C	T	0.3778	0.0461	0.0082	1.69899e-08	ER+ Breast cancer	0.000180086	31.606
rs2403907	21	16574455	A	C	0.3166	-0.0964	0.008	2.94917e-33	ER+ Breast cancer	0.000826798	145.201
rs62235681	22	29080731	G	A	0.0084	0.4747	0.0405	8.84708e-32	ER+ Breast cancer	0.0007823	137.38
rs5997389	22	29134719	A	G	0.0901	0.0882	0.0128	6.23161e-12	ER+ Breast cancer	0.000270511	47.4802
rs4820318	22	38570313	A	G	0.3749	-0.0632	0.0076	1.10306e-16	ER+ Breast cancer	0.000393931	69.1516
rs6001982	22	41019948	A	C	0.1068	0.1109	0.0117	2.0488e-21	ER+ Breast cancer	0.000511745	89.8434

## Sheet: S4
Table S4. Causal estimates of the effect of gestational diabetes mellitus on breast cancer risks derived from Mendelian randomization analysis after outlier removal.
Outcome	nSNP	Method	OR (95% CI)	P-value	FDR
Breast cancer	7	IVW	1.17 (1.03–1.32)	0.0126	0.0189
		MR Egger	0.98 (0.77–1.26)	0.8884	0.8884
		Weighted median	1.06 (0.93–1.21)	0.3982	0.5242
		Weighted mode	1.03 (0.91–1.17)	0.6525	0.6525
ER+ breast cancer	6	IVW	1.02 (0.98–1.07)	0.353	0.353
		MR Egger	0.99 (0.89–1.09)	0.7929	0.8884
		Weighted median	1.01 (0.97–1.06)	0.5242	0.5242
		Weighted mode	1.01 (0.97–1.07)	0.6012	0.6525
ER− breast cancer	5	IVW	1.14 (1.03–1.26)	0.0091	0.0189
		MR Egger	1.09 (0.90–1.32)	0.4509	0.8884
		Weighted median	1.13 (1.01–1.26)	0.0287	0.0861
		Weighted mode	1.12 (1.01–1.25)	0.1017	0.3051

## Sheet: S5
Table S5. Heterogeneity and horizontal pleiotropy tests for the association between gestational diabetes mellitus and breast cancer subtypes after outlier removal.
Outcome	Q (IVW)	P (Het)	MR-Egger Intercept	P (Pleio)
ER+ breast cancer	7.0204	0.2191	0.0082	0.454
ER− breast cancer	2.8994	0.5748	0.0106	0.627

## Sheet: S6
Table S6. MR-PRESSO global test results and outlier detection for the forward Mendelian randomization analysis.
Outcome	Raw OR (95% CI)	Raw P	Outlier-corrected OR	Global P
ER+ breast cancer	1.02 (0.98–1.07)	0.3956	NA	0.349
ER− breast cancer	1.14 (1.05–1.24)	0.0376	NA	0.671

## Sheet: S7
Table S7. Results of the Steiger directionality test verifying the causal direction in the reverse Mendelian randomization analysis.
Exposure	Correct Causal Direction	Steiger P-value
ER− breast cancer	TRUE	5.63 × 10⁻⁴⁸
Breast cancer	TRUE	9.55 × 10⁻⁷⁷
ER+ breast cancer	TRUE	0 (exact)

## Sheet: S8
Table S8. Causal estimates of the effect of breast cancer subtypes on gestational diabetes mellitus risk derived from the reverse Mendelian randomization analysis after outlier removal.
Exposure	nSNP	Method	OR (95% CI)	P-value	FDR
ER+ breast cancer	85	IVW	0.96 (0.93–1.00)	0.0274	0.0822
		MR Egger	0.93 (0.86–0.99)	0.0376	0.1129
		Weighted median	0.92 (0.87–0.97)	0.0026	0.0077
		Weighted mode	0.91 (0.85–0.97)	0.0038	0.0115
Breast cancer	16	IVW	1.00 (0.95–1.05)	0.8749	0.8749
		MR Egger	0.97 (0.84–1.10)	0.6131	0.8438
		Weighted median	1.00 (0.94–1.06)	0.9112	0.9112
		Weighted mode	0.96 (0.89–1.04)	0.3423	0.5135
ER− breast cancer	17	IVW	0.96 (0.92–1.01)	0.1544	0.2316
		MR Egger	0.99 (0.86–1.13)	0.8438	0.8438
		Weighted median	0.99 (0.92–1.06)	0.7738	0.9112
		Weighted mode	1.02 (0.91–1.14)	0.7818	0.7818

## Sheet: S9
Table S9. Heterogeneity and horizontal pleiotropy tests for the reverse Mendelian randomization analysis after outlier removal.
Exposure	Q (IVW)	P (Het)	MR-Egger Intercept	P (Pleio)
ER+ breast cancer	82.4839	0.5264	0.0035	0.2373

## Sheet: S10
Table S10. MR-PRESSO global test results for the reverse Mendelian randomization analysis after outlier removal.
Exposure	Raw OR (95% CI)	Raw P	Outlier-corrected OR	Global P
ER+ breast cancer	0.96 (0.93–1.00)	0.0287	NA	0.539
